# Supplementary material for: An NIRS-based assay of chemical composition and biomass digestibility for rapid selection of Jerusalem artichoke clones
Source: Biotechnol Biofuels. 2018 Dec 19;11:334. doi: 10.1186/s13068-018-1335-1 (PMC6299672; doi:10.1186/s13068-018-1335-1)
Supplement: Supplementary file 2 — Additional file 2. Raw NIRS data. [file 13068_2018_1335_MOESM2_ESM.xlsx]

## Sheet: Sheet1
Wavenumber (CM-1)	3999.64	4003.5	4007.35	4011.21	4015.07	4018.92	4022.78	4026.64	4030.5	4034.35	4038.21	4042.07	4045.92	4049.78	4053.64	4057.49	4061.35	4065.21	4069.06	4072.92	4076.78	4080.64	4084.49	4088.35	4092.21	4096.06	4099.92	4103.78	4107.63	4111.49	4115.35	4119.2	4123.06	4126.92	4130.78	4134.63	4138.49	4142.35	4146.2	4150.06	4153.92	4157.77	4161.63	4165.49	4169.34	4173.2	4177.06	4180.92	4184.77
j1.spa	0.666755	0.667774	0.668262	0.668616	0.668395	0.667704	0.666434	0.664648	0.662296	0.659498	0.656265	0.652613	0.648676	0.644739	0.640509	0.636133	0.631599	0.627079	0.622481	0.617806	0.613153	0.608572	0.60415	0.599782	0.595568	0.59142	0.587406	0.583468	0.579863	0.576387	0.573061	0.56982	0.566656	0.563501	0.560637	0.55799	0.55568	0.553597	0.551842	0.550289	0.54904	0.54797	0.547314	0.547041	0.547241	0.547627	0.548177	0.548633	0.549085
j10.spa	0.658154	0.659128	0.659642	0.659998	0.659701	0.658997	0.657692	0.655924	0.653617	0.650792	0.647528	0.643934	0.640117	0.636191	0.631999	0.627623	0.62317	0.618715	0.614224	0.609644	0.605055	0.600558	0.596191	0.591937	0.587807	0.583672	0.579729	0.575852	0.57233	0.568944	0.565659	0.562397	0.559305	0.556298	0.553497	0.550834	0.548525	0.546447	0.544587	0.542859	0.541437	0.540212	0.539336	0.538798	0.538721	0.538767	0.538991	0.53919	0.539411
j11.spa	0.686355	0.687382	0.687965	0.688378	0.68814	0.687441	0.686115	0.684237	0.681747	0.678845	0.675548	0.671859	0.667803	0.663665	0.659308	0.6548	0.65012	0.645449	0.640781	0.636006	0.631152	0.626476	0.621965	0.617429	0.613137	0.60884	0.60471	0.600691	0.596974	0.593426	0.590032	0.58664	0.58342	0.580225	0.577233	0.57443	0.571987	0.56975	0.567829	0.566057	0.564572	0.563208	0.56227	0.561716	0.561616	0.561738	0.562064	0.562315	0.56258
j12.spa	0.692602	0.693688	0.694217	0.69463	0.694404	0.693707	0.692378	0.69047	0.687966	0.685005	0.681675	0.677912	0.673776	0.669602	0.665189	0.660562	0.655867	0.65119	0.646425	0.641598	0.636802	0.632022	0.627411	0.622888	0.618501	0.614131	0.609945	0.605893	0.602137	0.598586	0.595176	0.591731	0.588492	0.585287	0.58234	0.5796	0.577164	0.574908	0.572986	0.571271	0.569752	0.568418	0.567563	0.567041	0.567012	0.56716	0.567453	0.567726	0.568043
j13.spa	0.651864	0.652887	0.653389	0.653668	0.653438	0.652776	0.651569	0.649818	0.647466	0.644695	0.641584	0.638005	0.634162	0.630344	0.626174	0.621825	0.617443	0.613072	0.608601	0.604062	0.599578	0.595177	0.590869	0.586569	0.582492	0.578432	0.574516	0.570693	0.567173	0.563823	0.56057	0.557314	0.554186	0.551172	0.548398	0.545771	0.543448	0.54134	0.539515	0.537857	0.53647	0.535187	0.534306	0.5338	0.533723	0.533812	0.534082	0.534345	0.534629
j14.spa	0.646627	0.647613	0.64808	0.648485	0.648334	0.647654	0.646452	0.644712	0.642419	0.639755	0.636745	0.633255	0.629466	0.625633	0.621571	0.617357	0.613077	0.608748	0.604361	0.599979	0.595584	0.591286	0.587059	0.582931	0.57892	0.574885	0.571067	0.567311	0.56385	0.56057	0.557324	0.554103	0.551049	0.548078	0.5453	0.542695	0.540467	0.538434	0.53665	0.535021	0.53366	0.532472	0.531674	0.531253	0.531241	0.531436	0.531838	0.532168	0.532471
j15.spa	0.662186	0.66322	0.663741	0.66417	0.663987	0.663318	0.662086	0.660291	0.657943	0.655123	0.651895	0.648336	0.644432	0.640465	0.636252	0.631888	0.627483	0.623039	0.618507	0.613925	0.609322	0.604777	0.600433	0.596156	0.591941	0.587767	0.583789	0.579947	0.576352	0.572884	0.569551	0.566259	0.563061	0.559929	0.55703	0.554385	0.552067	0.549946	0.548132	0.546498	0.545183	0.544057	0.543375	0.543091	0.543282	0.543644	0.544184	0.544668	0.545135
j16.spa	0.645753	0.64676	0.647225	0.647603	0.647439	0.646838	0.645632	0.643842	0.64154	0.638829	0.635723	0.632275	0.628498	0.624657	0.620533	0.616305	0.611955	0.607611	0.603196	0.598745	0.59427	0.589841	0.585566	0.581383	0.577309	0.573219	0.56933	0.565563	0.562023	0.558672	0.55544	0.552194	0.549067	0.546013	0.543259	0.540704	0.538442	0.536417	0.534713	0.533161	0.531907	0.530811	0.530147	0.529841	0.529985	0.53033	0.530893	0.53136	0.531769
j17.spa	0.665665	0.666752	0.667343	0.667749	0.667586	0.666969	0.665787	0.664007	0.661651	0.658901	0.655751	0.652156	0.64829	0.644393	0.640254	0.635929	0.631462	0.62701	0.622508	0.61801	0.613509	0.608999	0.604608	0.600276	0.596127	0.59195	0.587949	0.584077	0.580443	0.576971	0.573634	0.570318	0.567169	0.564041	0.561197	0.558539	0.556213	0.554151	0.55239	0.55076	0.549455	0.548363	0.547701	0.547433	0.547699	0.548156	0.548783	0.549311	0.54981
j18.spa	0.645673	0.646708	0.647285	0.647631	0.647415	0.64679	0.645611	0.643899	0.641583	0.638822	0.635736	0.63224	0.628461	0.624632	0.620542	0.616316	0.612007	0.607725	0.603351	0.598893	0.594466	0.590139	0.585935	0.581772	0.57774	0.573676	0.569811	0.566039	0.562536	0.55921	0.555947	0.552691	0.549639	0.54663	0.543833	0.541244	0.539017	0.536968	0.535219	0.533615	0.532248	0.531063	0.530316	0.529891	0.529911	0.530143	0.530533	0.530858	0.531172
j19.spa	0.644642	0.645644	0.646183	0.64652	0.646358	0.645745	0.644503	0.642686	0.640363	0.637624	0.634463	0.630917	0.627082	0.623238	0.619111	0.614813	0.610445	0.606025	0.601588	0.597082	0.592585	0.588159	0.583798	0.579533	0.575452	0.571352	0.567439	0.563645	0.560123	0.556694	0.553383	0.550178	0.547056	0.543938	0.541089	0.538456	0.536127	0.534026	0.53225	0.530669	0.529342	0.528238	0.527561	0.527237	0.52736	0.527717	0.528256	0.528712	0.529139
j2.spa	0.646074	0.647068	0.647524	0.647857	0.64767	0.646979	0.645669	0.643882	0.641624	0.638955	0.635787	0.632205	0.62842	0.624558	0.620436	0.616189	0.611836	0.607453	0.603032	0.59852	0.594065	0.589653	0.585389	0.581187	0.577135	0.5731	0.569218	0.565401	0.5619	0.558606	0.555404	0.552239	0.549215	0.546247	0.543504	0.540941	0.538748	0.536736	0.534947	0.533303	0.531978	0.530774	0.53	0.529536	0.529464	0.529585	0.529945	0.530196	0.530449
j20.spa	0.672987	0.674015	0.67448	0.674835	0.674676	0.674064	0.672756	0.670885	0.668498	0.665681	0.662459	0.65885	0.654914	0.650951	0.64673	0.642354	0.63786	0.633339	0.628769	0.624125	0.619529	0.615014	0.610571	0.606125	0.601903	0.597713	0.593714	0.589798	0.586167	0.582665	0.579306	0.575959	0.572725	0.569546	0.566663	0.563936	0.561551	0.559391	0.5575	0.55586	0.554537	0.553342	0.552643	0.552344	0.552494	0.552846	0.553367	0.553857	0.554299
j21.spa	0.648803	0.649844	0.650357	0.650698	0.650573	0.649936	0.648663	0.646864	0.644479	0.641709	0.638538	0.634954	0.631063	0.627188	0.623	0.618654	0.614221	0.609793	0.605251	0.600662	0.596125	0.591641	0.587297	0.582949	0.578807	0.574715	0.570769	0.566926	0.563357	0.559948	0.556643	0.553337	0.550186	0.547088	0.544254	0.541581	0.539331	0.537287	0.535495	0.533871	0.532533	0.531403	0.530718	0.530353	0.530432	0.530705	0.531201	0.531627	0.532074
j22.spa	0.64267	0.643616	0.644056	0.64438	0.644165	0.64344	0.642202	0.640494	0.638292	0.635659	0.632615	0.629147	0.62541	0.621658	0.617604	0.613417	0.60919	0.604939	0.600605	0.596217	0.591857	0.587554	0.583432	0.57932	0.575375	0.571457	0.567652	0.563882	0.560439	0.557175	0.553968	0.550771	0.547789	0.544845	0.542096	0.539555	0.537347	0.535279	0.533503	0.531887	0.530511	0.529255	0.528429	0.527974	0.527913	0.528026	0.528315	0.5286	0.528912
j23.spa	0.676739	0.677731	0.678256	0.678593	0.678358	0.677687	0.676399	0.674578	0.672237	0.66947	0.666267	0.662565	0.658598	0.654628	0.650432	0.64606	0.641538	0.637019	0.632434	0.627833	0.623239	0.618699	0.614301	0.609927	0.605744	0.601543	0.597501	0.593562	0.589905	0.586376	0.582988	0.57964	0.576444	0.573296	0.570359	0.567623	0.565307	0.563181	0.561314	0.559596	0.558217	0.557041	0.556324	0.555948	0.556025	0.556353	0.556864	0.557252	0.557661
j24.spa	0.676569	0.67763	0.678089	0.67838	0.678178	0.67747	0.676241	0.674428	0.672003	0.669167	0.665933	0.662269	0.658335	0.654392	0.650174	0.645748	0.641244	0.636779	0.632141	0.627412	0.622771	0.618223	0.613817	0.60943	0.6052	0.600994	0.596978	0.593032	0.58939	0.585917	0.582547	0.579206	0.575949	0.57277	0.569851	0.56711	0.564767	0.562613	0.560774	0.559084	0.557694	0.556515	0.555767	0.555358	0.555394	0.555631	0.556057	0.556411	0.556791
j25.spa	0.682391	0.683114	0.683444	0.683676	0.683469	0.682822	0.681625	0.679872	0.677675	0.675035	0.671989	0.668523	0.664855	0.661132	0.65711	0.652971	0.648765	0.644473	0.640095	0.635668	0.631283	0.626903	0.622657	0.618415	0.614348	0.610262	0.606293	0.602422	0.598831	0.595407	0.59209	0.588786	0.585651	0.582585	0.579718	0.577058	0.574729	0.572592	0.570821	0.569129	0.56779	0.56669	0.566032	0.565734	0.565938	0.566297	0.566776	0.567197	0.567573
j26.spa	0.694785	0.695679	0.696123	0.696409	0.6962	0.695605	0.694388	0.692645	0.690391	0.687678	0.684593	0.681021	0.677167	0.673321	0.669118	0.664802	0.660415	0.655984	0.651454	0.646877	0.642315	0.637761	0.633341	0.628925	0.624624	0.620333	0.616281	0.612305	0.608588	0.605031	0.601604	0.598221	0.595018	0.591822	0.588895	0.586136	0.583804	0.581705	0.579888	0.578252	0.576988	0.5759	0.575332	0.575207	0.575546	0.576076	0.576789	0.577382	0.577885
j27.spa	0.675923	0.676996	0.677568	0.678029	0.677838	0.677083	0.675796	0.674018	0.671639	0.668779	0.665585	0.662028	0.658072	0.654039	0.649765	0.645339	0.64082	0.636298	0.631719	0.627054	0.622433	0.61786	0.613375	0.608964	0.604743	0.600546	0.596525	0.592543	0.588825	0.585275	0.581911	0.578576	0.575373	0.572181	0.56921	0.566503	0.564186	0.562064	0.560193	0.55851	0.557125	0.555956	0.55521	0.554765	0.554796	0.555035	0.55545	0.555793	0.556188
j28.spa	0.654945	0.655942	0.656445	0.656807	0.656607	0.655932	0.65466	0.652887	0.650568	0.647766	0.644581	0.640995	0.637148	0.633229	0.629056	0.624725	0.62029	0.615842	0.611315	0.606726	0.602163	0.597637	0.593288	0.58897	0.584809	0.580659	0.576689	0.572828	0.569214	0.565741	0.562437	0.55918	0.556017	0.552915	0.550036	0.547368	0.545094	0.543038	0.541223	0.539517	0.538158	0.536992	0.53621	0.535756	0.53575	0.535954	0.536341	0.536676	0.537013
j3.spa	0.650976	0.651926	0.652429	0.652784	0.652576	0.651884	0.650571	0.648836	0.646553	0.643781	0.640649	0.637198	0.633444	0.629582	0.62545	0.621149	0.616801	0.612471	0.608042	0.603557	0.599101	0.594726	0.590495	0.586272	0.582212	0.578157	0.574314	0.570569	0.567065	0.563703	0.560464	0.557244	0.5542	0.55118	0.548386	0.545804	0.543526	0.541396	0.539566	0.537871	0.536404	0.535125	0.534265	0.533705	0.533573	0.533648	0.533924	0.534157	0.534388
j29.spa	0.674058	0.675113	0.675667	0.676032	0.675819	0.675148	0.673842	0.671997	0.66964	0.666836	0.663636	0.660006	0.65604	0.652064	0.647788	0.64338	0.638829	0.634239	0.629593	0.624966	0.620365	0.615776	0.611327	0.606946	0.602656	0.598409	0.59434	0.59041	0.586762	0.583256	0.579901	0.576548	0.573314	0.570145	0.567191	0.564447	0.562072	0.559941	0.558108	0.556454	0.55507	0.55389	0.553165	0.552825	0.552934	0.553259	0.553732	0.554152	0.554606
j30.spa	0.673568	0.674579	0.675049	0.675416	0.675226	0.674514	0.67323	0.671388	0.668912	0.666098	0.662838	0.659161	0.655218	0.651218	0.646995	0.642567	0.63799	0.633433	0.628906	0.624259	0.619567	0.615016	0.610628	0.606194	0.601905	0.597662	0.593667	0.589715	0.585958	0.582422	0.579058	0.57571	0.572477	0.569266	0.566332	0.563565	0.56118	0.558967	0.557067	0.555363	0.553901	0.552582	0.551745	0.551246	0.551237	0.551425	0.551759	0.55205	0.552361
j31.spa	0.676124	0.677159	0.677747	0.678113	0.677908	0.677272	0.676045	0.674227	0.671811	0.66898	0.665704	0.662023	0.658058	0.654004	0.649691	0.645241	0.640656	0.636077	0.631475	0.62677	0.62208	0.617472	0.612937	0.608441	0.604176	0.599922	0.595846	0.591851	0.588173	0.584621	0.581215	0.57784	0.574587	0.571339	0.568373	0.565653	0.563287	0.56114	0.559313	0.557596	0.556245	0.555117	0.554433	0.554106	0.554264	0.554648	0.555248	0.555726	0.556198
j32.spa	0.652186	0.653174	0.653691	0.654043	0.653802	0.653177	0.651967	0.650223	0.647903	0.645167	0.642012	0.638433	0.634632	0.630804	0.626725	0.622458	0.61805	0.613623	0.609153	0.604628	0.600115	0.595732	0.591429	0.587132	0.582998	0.578884	0.574966	0.571123	0.567599	0.564193	0.56087	0.557537	0.554401	0.551325	0.548454	0.545813	0.543556	0.541462	0.539671	0.5381	0.536803	0.535699	0.535029	0.534743	0.534935	0.535331	0.53589	0.536383	0.536831
j33.spa	0.673113	0.674178	0.674646	0.67499	0.674854	0.674225	0.672915	0.671062	0.668658	0.665923	0.662758	0.659117	0.655173	0.651214	0.647002	0.642593	0.638058	0.633541	0.628961	0.624353	0.619776	0.615225	0.610776	0.606407	0.602214	0.598002	0.59401	0.59005	0.586396	0.582901	0.579544	0.576243	0.573064	0.569934	0.567052	0.564326	0.56195	0.559776	0.557896	0.556139	0.554593	0.553241	0.552333	0.551754	0.551578	0.551597	0.551819	0.551986	0.552205
j34.spa	0.653253	0.654205	0.654709	0.655032	0.654726	0.653973	0.652748	0.650969	0.648621	0.645882	0.642758	0.639224	0.635438	0.631561	0.627428	0.623145	0.618744	0.614357	0.609927	0.605424	0.600926	0.596511	0.592202	0.588001	0.583957	0.579817	0.575879	0.572059	0.568505	0.5651	0.56181	0.55857	0.55549	0.552442	0.549612	0.546954	0.544665	0.542539	0.540686	0.538981	0.537552	0.536237	0.535311	0.534744	0.534583	0.534572	0.534739	0.534862	0.535034
j35.spa	0.66291	0.663889	0.664394	0.664718	0.664466	0.663745	0.662441	0.660578	0.658167	0.655382	0.652242	0.648625	0.644712	0.640745	0.636508	0.632139	0.627701	0.623241	0.618713	0.614145	0.609592	0.60507	0.60072	0.596364	0.592213	0.588097	0.584165	0.580263	0.57659	0.573142	0.56986	0.566555	0.563384	0.560253	0.557378	0.554698	0.55234	0.550184	0.548345	0.546669	0.545234	0.543979	0.543128	0.542604	0.54256	0.542696	0.543006	0.543289	0.543576
j36.spa	0.66156	0.66256	0.663039	0.663388	0.663265	0.662631	0.661312	0.659482	0.657081	0.654242	0.650984	0.647305	0.643303	0.639259	0.635008	0.630581	0.626055	0.621518	0.616902	0.612255	0.607558	0.602956	0.59853	0.594121	0.589869	0.585617	0.581586	0.577623	0.573964	0.570514	0.567125	0.56375	0.560522	0.557387	0.55451	0.55185	0.549515	0.547345	0.545474	0.543808	0.54248	0.541346	0.540604	0.540236	0.540392	0.540713	0.541228	0.541651	0.542069
j37.spa	0.673171	0.67403	0.674376	0.674604	0.674374	0.673784	0.672558	0.670735	0.66843	0.665574	0.662422	0.658989	0.655199	0.651301	0.647178	0.642892	0.638556	0.634162	0.629689	0.62518	0.620726	0.61628	0.611945	0.607639	0.603491	0.599385	0.595458	0.59154	0.58791	0.584462	0.581082	0.577677	0.574486	0.571352	0.568435	0.565686	0.563339	0.561201	0.559338	0.557722	0.556461	0.555362	0.554748	0.554548	0.55486	0.555363	0.556004	0.556549	0.557069
j38.spa	0.653695	0.654741	0.655198	0.655552	0.655455	0.654795	0.653496	0.651684	0.649319	0.646513	0.643327	0.639789	0.635902	0.631939	0.627771	0.623449	0.618986	0.614523	0.610016	0.605445	0.600873	0.596373	0.591995	0.587672	0.583533	0.579392	0.57541	0.571519	0.567861	0.56443	0.561123	0.55781	0.554674	0.551567	0.548692	0.545995	0.543652	0.541601	0.539811	0.538136	0.536837	0.535759	0.535084	0.534804	0.534951	0.535297	0.535815	0.536288	0.536751
j39.spa	0.673377	0.674401	0.67491	0.675247	0.67504	0.674365	0.673	0.671131	0.668732	0.665886	0.662611	0.658943	0.654995	0.650977	0.646656	0.642271	0.637778	0.633187	0.628552	0.623895	0.619243	0.614699	0.610253	0.605807	0.601593	0.597369	0.593264	0.589279	0.585632	0.582151	0.578807	0.575513	0.5723	0.569128	0.566209	0.56348	0.561102	0.558911	0.557023	0.555261	0.553745	0.552444	0.551536	0.55099	0.550898	0.550969	0.55128	0.551549	0.551778
j4.spa	0.66737	0.668305	0.668811	0.669232	0.669099	0.668467	0.667207	0.665442	0.663134	0.660442	0.657306	0.65378	0.649928	0.64604	0.641919	0.637603	0.633196	0.628813	0.624332	0.619818	0.615282	0.610787	0.606465	0.602203	0.598092	0.593969	0.590055	0.586184	0.582559	0.579125	0.575802	0.572527	0.569398	0.566297	0.563431	0.560746	0.558439	0.556366	0.554612	0.552982	0.551664	0.550586	0.549913	0.549615	0.549821	0.550226	0.550769	0.551216	0.551655
j40.spa	0.664683	0.665735	0.666275	0.666666	0.666483	0.665795	0.664491	0.66263	0.66024	0.6574	0.654051	0.650339	0.646398	0.642387	0.638053	0.633551	0.629012	0.624458	0.619845	0.615156	0.610491	0.605901	0.601438	0.596974	0.592672	0.588417	0.58442	0.580458	0.576745	0.573212	0.569834	0.566478	0.563285	0.56015	0.557236	0.554472	0.5521	0.54997	0.54815	0.546439	0.545039	0.543833	0.543085	0.542706	0.542748	0.542979	0.543399	0.54378	0.544184
j41.spa	0.680377	0.681434	0.681938	0.682349	0.682162	0.68146	0.680144	0.678248	0.675827	0.672932	0.669639	0.665913	0.661906	0.657799	0.653452	0.648906	0.644231	0.639671	0.635041	0.630281	0.625558	0.620886	0.616338	0.611866	0.607584	0.603244	0.59908	0.595059	0.591351	0.587787	0.584345	0.58085	0.577554	0.574376	0.571394	0.568549	0.566132	0.56394	0.562049	0.560295	0.558862	0.557614	0.556831	0.556474	0.556617	0.556919	0.557384	0.557846	0.558266
j42.spa	0.667496	0.668524	0.669075	0.66941	0.669197	0.668539	0.667253	0.665456	0.663104	0.660329	0.657117	0.653433	0.649445	0.645512	0.641229	0.636848	0.632315	0.627778	0.623252	0.618601	0.613971	0.60943	0.605033	0.600609	0.596356	0.592124	0.588102	0.584169	0.58047	0.57692	0.573553	0.57023	0.566993	0.563839	0.560917	0.558152	0.555753	0.553593	0.551748	0.550076	0.548725	0.547578	0.546916	0.546608	0.546772	0.547184	0.547763	0.54826	0.548702
j43.spa	0.663824	0.664768	0.665261	0.665633	0.665494	0.664845	0.66356	0.661772	0.659521	0.656722	0.653572	0.650001	0.646163	0.64227	0.638058	0.63373	0.629393	0.624984	0.620439	0.61588	0.611375	0.606922	0.602536	0.598214	0.594096	0.589967	0.586019	0.582086	0.578411	0.574926	0.571611	0.568263	0.565073	0.561968	0.559049	0.556355	0.554056	0.551943	0.550129	0.548488	0.547112	0.545931	0.545169	0.544761	0.544824	0.545065	0.545472	0.545823	0.54621
j44.spa	0.679366	0.680394	0.680852	0.68121	0.680982	0.680214	0.678853	0.676884	0.674362	0.67138	0.667984	0.66418	0.660093	0.655949	0.651549	0.646962	0.642287	0.637564	0.632736	0.627898	0.622972	0.618142	0.613493	0.608856	0.604361	0.599942	0.595734	0.591641	0.587893	0.584393	0.580979	0.577607	0.57443	0.571332	0.568461	0.565746	0.563415	0.561254	0.559383	0.557665	0.556243	0.554944	0.554003	0.553448	0.553301	0.553318	0.55355	0.553683	0.553913
j45.spa	0.645237	0.6463	0.646811	0.64714	0.646926	0.646257	0.644949	0.643221	0.640987	0.638234	0.635124	0.631587	0.627788	0.623982	0.61989	0.615576	0.611212	0.606857	0.602417	0.597946	0.593501	0.589135	0.584882	0.580599	0.576565	0.572553	0.568671	0.564832	0.561274	0.557896	0.554658	0.551466	0.548393	0.545268	0.542434	0.539839	0.537549	0.53546	0.533677	0.532042	0.530648	0.529421	0.528604	0.528146	0.528108	0.528243	0.528586	0.528881	0.529188
j46.spa	0.687101	0.688169	0.688673	0.689074	0.688822	0.688074	0.686753	0.68484	0.682393	0.679559	0.676365	0.672699	0.6687	0.664723	0.66047	0.655957	0.651439	0.646893	0.642274	0.637606	0.632906	0.628279	0.623814	0.619411	0.615149	0.610881	0.606803	0.60281	0.599104	0.595611	0.592267	0.588905	0.585707	0.582554	0.579626	0.576865	0.57443	0.572222	0.570346	0.568561	0.567057	0.565705	0.564741	0.564106	0.56399	0.564106	0.564398	0.56459	0.564772
j47.spa	0.698266	0.69933	0.699868	0.700225	0.699918	0.699166	0.697759	0.695775	0.693234	0.690272	0.686946	0.683121	0.678985	0.674854	0.670441	0.665826	0.661066	0.656335	0.651499	0.646605	0.641637	0.636799	0.632145	0.627518	0.623025	0.618555	0.61427	0.610119	0.606263	0.602591	0.59902	0.595557	0.592316	0.589059	0.586012	0.583173	0.580746	0.578482	0.576491	0.574675	0.573125	0.571704	0.570727	0.570098	0.569863	0.569754	0.569913	0.570054	0.570224
j48.spa	0.690682	0.691729	0.692254	0.692651	0.692407	0.691681	0.690337	0.688496	0.68603	0.683078	0.679712	0.675933	0.671858	0.667764	0.663385	0.65882	0.654127	0.649429	0.644736	0.639943	0.635098	0.630337	0.625782	0.621282	0.61692	0.612524	0.608299	0.604183	0.600424	0.59683	0.593352	0.589876	0.58659	0.583354	0.580324	0.577457	0.574993	0.572791	0.570829	0.568988	0.567499	0.566247	0.565475	0.565021	0.565054	0.565321	0.56574	0.56608	0.566486
j49.spa	0.67655	0.677629	0.678111	0.678434	0.67822	0.67758	0.676307	0.674414	0.672019	0.669213	0.665955	0.662228	0.65827	0.65431	0.65005	0.645619	0.641127	0.636564	0.631933	0.627217	0.622524	0.617928	0.613458	0.60899	0.604692	0.600415	0.596341	0.592359	0.588687	0.585157	0.581781	0.578477	0.575261	0.572094	0.569186	0.566454	0.564101	0.561971	0.56013	0.558443	0.557114	0.555939	0.555208	0.554889	0.555016	0.555374	0.555905	0.556313	0.556724
j5.spa	0.675909	0.676908	0.677474	0.677815	0.677592	0.676919	0.675593	0.673714	0.671318	0.668509	0.665233	0.661482	0.657507	0.653488	0.649191	0.644726	0.640202	0.635686	0.631081	0.626388	0.621702	0.617075	0.612591	0.608174	0.60393	0.599708	0.595661	0.591654	0.587993	0.584509	0.58111	0.577729	0.574513	0.571295	0.568302	0.565551	0.563189	0.56102	0.559165	0.557503	0.556142	0.554964	0.554261	0.553961	0.554162	0.5546	0.55522	0.555735	0.556231
j50.spa	0.667526	0.668629	0.669156	0.669521	0.669314	0.668625	0.6674	0.66565	0.663364	0.660522	0.657333	0.653695	0.649762	0.645863	0.641623	0.63725	0.632759	0.628218	0.623665	0.619146	0.614543	0.609985	0.60561	0.601287	0.597094	0.59291	0.588914	0.585035	0.581453	0.577974	0.574632	0.571369	0.568244	0.565139	0.562274	0.559565	0.557218	0.555138	0.553287	0.551577	0.550132	0.548863	0.548052	0.547559	0.547521	0.547723	0.548089	0.548411	0.548741
j51.spa	0.711786	0.71295	0.713496	0.713929	0.713789	0.71306	0.711676	0.709773	0.707345	0.704387	0.700957	0.697038	0.69281	0.688633	0.684132	0.679407	0.674649	0.669901	0.665026	0.660027	0.655057	0.650229	0.645568	0.640898	0.636333	0.631828	0.627538	0.623381	0.619541	0.615836	0.612279	0.608766	0.605401	0.60207	0.598989	0.596095	0.593584	0.591318	0.589361	0.587592	0.586122	0.584823	0.583973	0.583592	0.5837	0.583952	0.584384	0.584799	0.585238
j52.spa	0.637954	0.638844	0.639245	0.639553	0.639322	0.638647	0.637415	0.635759	0.633561	0.630933	0.627997	0.624615	0.620981	0.617339	0.613385	0.609253	0.605079	0.600912	0.596711	0.592404	0.588124	0.583871	0.579765	0.575717	0.571777	0.56786	0.564144	0.560427	0.556976	0.553697	0.550516	0.547399	0.544386	0.541398	0.538725	0.536231	0.534024	0.531991	0.530264	0.528683	0.527343	0.526177	0.525424	0.52495	0.524891	0.525075	0.525437	0.525711	0.526017
j53.spa	0.645499	0.646459	0.646866	0.647184	0.646948	0.646236	0.645019	0.643334	0.641065	0.638308	0.635223	0.63173	0.62799	0.624276	0.620211	0.615983	0.611737	0.607437	0.603068	0.598652	0.594195	0.589884	0.585732	0.581527	0.577471	0.573512	0.569696	0.565898	0.562406	0.559105	0.55591	0.55272	0.549676	0.546714	0.543965	0.541373	0.539141	0.537105	0.535277	0.533614	0.532197	0.530905	0.529995	0.529406	0.529216	0.529244	0.529458	0.529625	0.529808
j54.spa	0.688091	0.689075	0.689623	0.690006	0.689827	0.68918	0.688004	0.686286	0.683978	0.681176	0.677993	0.674389	0.670516	0.66659	0.662376	0.658009	0.653557	0.649095	0.644454	0.639764	0.635158	0.630544	0.626086	0.621664	0.617369	0.613035	0.608909	0.604823	0.601072	0.597556	0.594118	0.590664	0.587368	0.5841	0.581107	0.578299	0.575876	0.573707	0.57186	0.570163	0.568833	0.567776	0.567172	0.567006	0.567328	0.567867	0.568593	0.569209	0.569776
j55.spa	0.660309	0.661335	0.661826	0.662221	0.662039	0.661414	0.660145	0.658378	0.655999	0.653209	0.650086	0.6465	0.642633	0.638821	0.634632	0.630262	0.625852	0.62141	0.616893	0.612354	0.607838	0.603322	0.599002	0.594692	0.590513	0.586395	0.582384	0.578453	0.574892	0.571497	0.568155	0.564857	0.561706	0.558586	0.555726	0.553052	0.550722	0.548618	0.546852	0.545266	0.543928	0.542818	0.542199	0.541906	0.542122	0.542573	0.543155	0.543661	0.544143
j56.spa	0.681271	0.682299	0.682842	0.683241	0.683086	0.682386	0.68112	0.679279	0.676894	0.674102	0.670877	0.667193	0.663227	0.659279	0.655038	0.650589	0.646096	0.641563	0.636918	0.632244	0.627616	0.623	0.618524	0.614107	0.609832	0.605531	0.601433	0.597457	0.593787	0.590241	0.586813	0.58339	0.580154	0.576933	0.573991	0.571213	0.568817	0.566709	0.564852	0.563173	0.561813	0.560641	0.559978	0.559697	0.559901	0.560378	0.561045	0.561587	0.562113
j57.spa	0.680899	0.681907	0.682428	0.682851	0.682688	0.682001	0.68071	0.678834	0.67639	0.673598	0.670422	0.66672	0.662707	0.658669	0.654364	0.649906	0.645376	0.640838	0.636209	0.631523	0.626801	0.622153	0.617664	0.613251	0.608963	0.604702	0.60063	0.596554	0.592798	0.589284	0.58589	0.582466	0.579145	0.575952	0.573037	0.570324	0.567953	0.565796	0.56395	0.562273	0.560924	0.559721	0.558996	0.558663	0.558785	0.559115	0.559645	0.560107	0.560524
j58.spa	0.667757	0.668738	0.66923	0.669519	0.669266	0.668525	0.66727	0.665477	0.663101	0.660379	0.657242	0.653687	0.649869	0.645934	0.641805	0.637469	0.633037	0.628634	0.624119	0.619602	0.615096	0.610569	0.606213	0.601941	0.597806	0.593605	0.589612	0.585756	0.58217	0.578712	0.5754	0.572083	0.568916	0.565856	0.563016	0.560341	0.558006	0.555848	0.553931	0.552153	0.550668	0.549377	0.548473	0.547882	0.54775	0.547769	0.548001	0.548204	0.548423
j59.spa	0.677767	0.67885	0.679391	0.679781	0.679483	0.678696	0.67738	0.675492	0.673054	0.670187	0.666888	0.663162	0.659189	0.655141	0.650745	0.646197	0.641596	0.637011	0.632361	0.627601	0.622809	0.6181	0.613569	0.609104	0.604751	0.600432	0.596318	0.592299	0.588531	0.584968	0.581563	0.578152	0.574972	0.571869	0.568981	0.566209	0.563857	0.561728	0.559887	0.558149	0.556662	0.555399	0.554563	0.554085	0.554052	0.554179	0.554503	0.554785	0.555092
j6.spa	0.648634	0.649666	0.650211	0.650566	0.650414	0.649802	0.648479	0.646733	0.644458	0.641712	0.638594	0.635085	0.631228	0.627386	0.623297	0.618976	0.614568	0.610176	0.605683	0.601176	0.596738	0.592327	0.588018	0.583759	0.579674	0.575611	0.571741	0.567956	0.564425	0.56106	0.557788	0.554583	0.551522	0.548496	0.545668	0.543054	0.540828	0.538839	0.53705	0.535385	0.534032	0.532873	0.532099	0.531679	0.531749	0.532023	0.532442	0.532798	0.533151
j7.spa	0.645222	0.646271	0.64685	0.647188	0.646981	0.6463	0.645003	0.64319	0.640881	0.638203	0.635085	0.631536	0.627748	0.623857	0.619652	0.615399	0.61105	0.606651	0.602204	0.597696	0.59321	0.588792	0.584511	0.580291	0.576214	0.572151	0.568269	0.564483	0.56099	0.557636	0.554411	0.551208	0.548112	0.545082	0.542269	0.539682	0.537395	0.535259	0.533439	0.5318	0.530423	0.529196	0.528354	0.527863	0.527805	0.527936	0.5283	0.528583	0.528866
j8.spa	0.655457	0.656456	0.656967	0.657343	0.657159	0.656527	0.655268	0.653446	0.651141	0.648386	0.645227	0.641675	0.637835	0.633988	0.629907	0.625569	0.621145	0.616736	0.612312	0.607814	0.603286	0.598839	0.594592	0.590357	0.586239	0.582173	0.578271	0.574452	0.570942	0.567608	0.564372	0.561149	0.558037	0.554989	0.552183	0.54953	0.547257	0.545217	0.543386	0.541668	0.540242	0.538987	0.538148	0.537694	0.537681	0.537835	0.538148	0.538401	0.538707
j9.spa	0.663315	0.664363	0.664886	0.665322	0.665117	0.664367	0.663091	0.661339	0.658972	0.656193	0.652954	0.649358	0.645496	0.641518	0.637285	0.632949	0.628485	0.623952	0.619393	0.614785	0.610205	0.605656	0.601254	0.59693	0.592712	0.588505	0.584516	0.580609	0.57693	0.573471	0.570123	0.566777	0.563608	0.560507	0.557592	0.55485	0.552566	0.550477	0.548627	0.546992	0.545701	0.544628	0.543942	0.543658	0.543873	0.544272	0.54486	0.545335	0.545808
[truncated: 1,508 more columns]
